# Supplementary material for: Identification of Candidate Male-Reproduction-Related Genes from the Testis and Androgenic Gland of Macrobrachium nipponense, Regulated by PDHE1, through Transcriptome Profiling Analysis
Source: Int J Mol Sci. 2024 Feb 5;25(3):1940. doi: 10.3390/ijms25031940 (PMC10856083; doi:10.3390/ijms25031940)
Supplement: Supplementary file 1 [file ijms-25-01940-s001.zip]

Archive with 1 entries (1 files):
- ijms-2835109-Table S1-supplementary.xls
