# Supplementary material for: Identification of Candidate Male-Reproduction-Related Genes from the Testis and Androgenic Gland of Macrobrachium nipponense, Regulated by PDHE1, through Transcriptome Profiling Analysis
Source: Int J Mol Sci. 2024 Feb 5;25(3):1940. doi: 10.3390/ijms25031940 (PMC10856083; doi:10.3390/ijms25031940)
Supplement: Supplementary file 1 [file ijms-25-01940-s001.zip › ijms-2835109-Table S1-supplementary.xls]

gene_id	BaseMean_DESeq2	BaseMean_control_C_AG	BaseMean_case_PDHE1_AG	FoldChange	log2FoldChange	p-value	q-value	Regulation	Expression_PDHE1_AG1	Expression_PDHE1_AG2	Expression_PDHE1_AG3	Expression_C_AG1	Expression_C_AG3	Expression_C_AG2	gene_symbol	description	GO_id	GO_term	pathway	pathway_description
augustus-10740_pilon_pilon_pilon-processed-0.8-mRNA-1	650.3435970085483	392.2997218138959	908.3874722032008	2.3186544095558297	1.2132878054197098	1.2420228020180694e-05	0.0030516685622121	Up	80.28153210253005	72.55858151805353	65.5934506268309	27.059137943743373	21.316482176340383	33.61335489921774		uncharacterized protein LOC113817480 isoform X1 [Penaeus vannamei]
augustus-10740_pilon_pilon_pilon-processed-0.9-mRNA-1	2647.301125725387	1719.6671871159433	3574.9350643348307	2.0787501849017547	1.0557163918381405	7.54792082770402e-05	0.0128096775943983	Up	314.7298202197472	329.98891458679816	199.10286676320243	95.28937133555098	116.5529246206546	151.55214930024138		uncharacterized protein LOC113817480 isoform X1 [Penaeus vannamei]
augustus-10932_pilon_pilon_pilon-processed-1.3-mRNA-1	20.09441471945616	40.18882943891232	0.0	2.4495265612297106e-07	-21.96099372876688	1.9326621782018364e-08	1.5907742388779315e-05	Down	0.0	0.0	0.0	10.79101694100282	0.0	0.0		uncharacterized protein LOC113804293 [Penaeus vannamei]
augustus-12126_pilon_pilon_pilon-processed-0.2-mRNA-1	404.6868133802095	203.61798382852973	605.7556429318894	2.975980782051036	1.573365210004685	3.37085122543241e-08	2.4126501249160145e-05	Up	50.03068622027671	67.14995370478762	50.18039731430304	13.711629134817713	13.490901135764418	22.98188718223281	Oprk1	urotensin-2 receptor-like [Penaeus vannamei]	GO:0043679,GO:0005829,GO:0030425,GO:0016021,GO:0005887,GO:0099055,GO:0099056,GO:0030285,GO:0043025,GO:0005634,GO:0043204,GO:0005886,GO:0045202,GO:0038048,GO:0004930,GO:0042923,GO:0004985,GO:0033612,GO:0031635,GO:0048148,GO:0071333,GO:0071222,GO:1990708,GO:0051607,GO:0042755,GO:0044849,GO:0006955,GO:0007626,GO:0042711,GO:0033685,GO:0007218,GO:0038003,GO:0007200,GO:0033603,GO:1904000,GO:0040017,GO:…	axon terminus|cytosol|dendrite|integral component of membrane|integral component of plasma membrane|integral component of postsynaptic membrane|integral component of presynaptic membrane|integral component of synaptic vesicle membrane|neuronal cell body|nucleus|perikaryon|plasma membrane|synapse|dynorphin receptor activity|G protein-coupled receptor activity|neuropeptide binding|opioid receptor a…	ko04022,ko04071,ko04080	cGMP-PKG signaling pathway|Sphingolipid signaling pathway|Neuroactive ligand-receptor interaction
augustus-12314_pilon_pilon_pilon-processed-0.10-mRNA-1	810.7202409654392	1530.7278473848496	90.71263454602855	0.0592885139118199	-4.076103554270102	9.069904980608668e-06	0.0023329496217309	Down	7.699999961774457	3.1218500381900047	11.22813290642619	64.56914415534078	230.8792840289868	29.62252417349788
augustus-12344_pilon_pilon_pilon-processed-0.3-mRNA-1	14.29317622450817	28.586352449016328	0.0	3.369410266985743e-07	-21.501000559257545	3.821115100201682e-08	2.5161278711808043e-05	Down	0.0	0.0	0.0	0.0	3.5931863512816453	0.0
augustus-13388_pilon_pilon_pilon-processed-0.1-mRNA-1	134.549134991223	223.2350857748953	45.86318420755072	0.2059247603138837	-2.279810785391259	2.449033436125271e-05	0.0054481065439857	Down	2.538489568573724	2.3162429205943207	3.149397320981364	13.501040387801876	13.991354504766392	4.31055451405319		formin-like protein 7 [Penaeus vannamei]
augustus-14126_pilon_pilon_pilon-processed-0.4-mRNA-1	170.56359485225167	70.59781549030019	270.5293742142033	3.8118771437781622	1.9305016221549296	4.00889447346252e-10	6.295942511359511e-07	Up	83.35516790302692	72.91080764192758	68.22915312251205	10.345301023874445	22.70419947238402	20.34029095438996
augustus-15478_pilon_pilon_pilon-processed-0.17-mRNA-1	112.12637586168609	43.46208827774226	180.79066344563	4.13060076945936	2.0463516276705613	0.0001583957468522	0.0234910881502903	Up	9.999585791295528	3.838804323921386	10.910507006193342	0.5634695546772572	2.4194585968013658	2.6329635604316013	Rpap3	uncharacterized protein LOC110451837 [Mizuhopecten yessoensis]	GO:0005829,GO:0097255	cytosol|R2TP complex
augustus-15520_pilon_pilon_pilon-processed-1.8-mRNA-1	33.612524308184035	67.22504861636807	0.0	1.5153602913760684e-07	-22.65383581521031	6.7691948065898205e-09	8.57188345431397e-06	Down	0.0	0.0	0.0	0.0	18.024553669276525	0.0		PREDICTED: uncharacterized histidine-rich protein DDB_G0274557-like [Hyalella azteca]
augustus-1580_pilon_pilon_pilon-processed-0.3-mRNA-1	2698.64710165302	3820.762943836973	1576.531259469067	0.4126715984642937	-1.2769339445596168	3.626575805724662e-05	0.0074625863642299	Down	83.31084908816672	67.44456926609227	60.40789921102717	158.33507490574812	159.4731999184099	116.24730411379532	Tret1	facilitated trehalose transporter Tret1-like [Penaeus vannamei]	GO:0016021,GO:0005886,GO:0015574,GO:0015771	integral component of membrane|plasma membrane|trehalose transmembrane transporter activity|trehalose transport
augustus-1608_pilon_pilon_pilon-processed-2.13-mRNA-1	391.4153333399203	243.58539128549705	539.2452753943438	2.2113361518094563	1.1449183502044176	4.370367392784007e-06	0.0013323145929631	Up	11.75896451278022	10.02841777682496	9.946367131867296	3.0200416407314616	3.9177739206036577	6.028306062121887		uncharacterized protein LOC110467064 [Mizuhopecten yessoensis]
augustus-1608_pilon_pilon_pilon-processed-2.16-mRNA-1	189.44900172252795	118.04226997377629	260.85573347127973	2.211563491524931	1.1450666609990772	0.000417208288846	0.0476950197984968	Up	64.00296230411006	49.82133855520747	54.20838119474598	18.712430792537752	16.452318458249287	32.559209319923525
augustus-1608_pilon_pilon_pilon-processed-2.17-mRNA-1	178.2605432963903	107.37922646106232	249.1418601317184	2.315555028137798	1.2113580424564987	0.0001128786516329	0.0176972225064855	Up	15.38336130091414	11.835385855875078	9.686273242330412	3.3047856580227584	4.988672591544283	6.095991295021968		NFX1-type zinc finger-containing protein 1-like [Penaeus vannamei]
augustus-1608_pilon_pilon_pilon-processed-2.19-mRNA-1	363.0469507061219	223.6763485540729	502.41755285817095	2.2400431959072598	1.163526552783025	0.0003787943259907	0.0442249091805711	Up	105.69110196393892	102.3597674852887	72.84251223043991	19.139472614954325	41.51987124429804	56.04467672585511	Znfx1	NFX1-type zinc finger-containing protein 1-like [Penaeus vannamei]	GO:0000775,GO:0031380,GO:0005634,GO:0003700,GO:0008270,GO:0030702,GO:0031048	chromosome, centromeric region|nuclear RNA-directed RNA polymerase complex|nucleus|DNA-binding transcription factor activity|zinc ion binding|chromatin silencing at centromere|chromatin silencing by small RNA
augustus-17414_pilon_pilon_pilon-processed-0.7-mRNA-1	12707.582200537296	7255.545937875693	18159.618463198905	2.50281540466752	1.323551888872217	3.909622463520856e-06	0.0012376962498938	Up	1071.6583975183134	1136.8026557359258	602.5109860911807	255.42070382808024	352.4438501994191	400.4025501827844		hypothetical protein [Portunus trituberculatus]
augustus-1786_pilon_pilon_pilon-processed-1.13-mRNA-1	114.9053027455338	229.8106054910676	0.0	0.0007470268881447	-10.386552207893752	0.0002978852418507	0.0377683557690816	Down	0.0	0.0	0.0	66.58900376545495	60.02307708708745	0.2238640871053265		calcification-associated peptide-1 [Procambarus clarkii]
augustus-18136_pilon_pilon_pilon-processed-0.19-mRNA-1	13.821972612711196	27.643945225422392	0.0	3.475564895501107e-07	-21.45624918113672	4.080674920657772e-08	2.5836950209180096e-05	Down	0.0	0.0	0.0	0.0	14.773510452305484	0.0	resilin	pro-resilin-like [Penaeus vannamei]	GO:0031012,GO:0005576,GO:0032992,GO:0008061,GO:0030023,GO:0008010,GO:0042302,GO:0040003	extracellular matrix|extracellular region|protein-carbohydrate complex|chitin binding|extracellular matrix constituent conferring elasticity|structural constituent of chitin-based larval cuticle|structural constituent of cuticle|chitin-based cuticle development
augustus-22992_pilon_pilon_pilon-processed-0.7-mRNA-1	203.1715522286254	374.2146217587112	32.128482698539514	0.0857099669840424	-3.5443932085133563	1.3439832303330886e-06	0.0005531162984435	Down	2.7645293649779528	6.249834716193048	2.5447165844695165	31.40806715503573	79.20821441144034	5.99838444750342		uncharacterized protein LOC113802383 [Penaeus vannamei]
augustus-23884_pilon_pilon_pilon-processed-2.29-mRNA-1	14.415558385696812	28.831116771393624	0.0	3.350249841881786e-07	-21.50922797693857	3.7750764086577014e-08	2.5161278711808043e-05	Down	0.0	0.0	0.0	4.541033968979205	0.0	0.0		hypothetical protein C7M84_024310 [Penaeus vannamei]
augustus-2544_pilon_pilon_pilon-processed-0.3-mRNA-1	263.4319880191265	355.06454275731886	171.79943328093418	0.4840106605259963	-1.0468892711093667	0.0001274201039985	0.0194221273335637	Down	10.4562304360052	15.488782404191046	17.062210071994933	19.52780974047514	28.013407104586623	31.651558405684625	SLC2A13	proton myo-inositol cotransporter-like [Penaeus vannamei]	GO:0005887,GO:0005886,GO:0005351,GO:0005355,GO:0005366,GO:0008645,GO:0015798	integral component of plasma membrane|plasma membrane|carbohydrate:proton symporter activity|glucose transmembrane transporter activity|myo-inositol:proton symporter activity|hexose transmembrane transport|myo-inositol transport
augustus-25546_pilon_pilon_pilon-processed-0.6-mRNA-1	21.32313424586697	41.76356534960132	0.882703142132644	0.0217902816654858	-5.520171344639247	2.725788988249977e-05	0.0059829251099428	Down	0.0764586020024095	0.0	0.1407584777399805	1.8562997006261936	6.509395563916023	0.4594080396248438		hypothetical protein [Portunus trituberculatus]
augustus-2710_pilon_pilon_pilon-processed-1.5-mRNA-1	294.9996727200696	145.77610633278826	444.2232391073512	3.0382675135161303	1.6032489019110772	1.3761926812094513e-08	1.2586046621149987e-05	Up	19.694375297216407	28.466502016513022	23.153680547780063	4.287911449519664	8.067045897806953	8.992668009677795		uncharacterized protein LOC115567755 [Sparus aurata]
augustus-2710_pilon_pilon_pilon-processed-1.7-mRNA-1	377.6382517763416	184.82816114584568	570.4483424068378	3.079382871470916	1.6226412543369448	4.78017157640151e-10	6.557598707560139e-07	Up	48.40039943271799	54.42091090274127	41.73036888227037	9.189797035915843	14.188237936471864	19.307079463438583
augustus-29732_pilon_pilon_pilon-processed-0.10-mRNA-1	11427.475477259984	4250.332251489657	18604.61870303032	4.376706113294791	2.129845513260292	1.958174032539653e-14	1.074515364122259e-10	Up	794.1872618608747	871.5645775042726	707.4315367282416	101.10352795493412	135.01025639431032	263.71258342265025	NLRP2	uncharacterized protein LOC113805290 [Penaeus vannamei]	GO:0005737,GO:0005829,GO:0005794,GO:0043231,GO:0005524,GO:0032090,GO:0006915,GO:0006954,GO:0045087,GO:0032088,GO:0043280,GO:0050718	cytoplasm|cytosol|Golgi apparatus|intracellular membrane-bounded organelle|ATP binding|Pyrin domain binding|apoptotic process|inflammatory response|innate immune response|negative regulation of NF-kappaB transcription factor activity|positive regulation of cysteine-type endopeptidase activity involved in apoptotic process|positive regulation of interleukin-1 beta secretion
augustus-314_pilon_pilon_pilon-processed-0.7-mRNA-1	26.85860587242744	53.71721174485487	0.0	5.314345392966754e-07	-20.843604668877067	9.666635808560749e-08	5.304405289350902e-05	Down	0.0	0.0	0.0	0.0	45.376555747752064	0.0		hypothetical protein C7M84_023505 [Penaeus vannamei]
augustus-3610_pilon_pilon_pilon-processed-3.17-mRNA-1	9.196634708560538	0.0	18.39326941712108	96.1699155895882	6.587513747534156	9.570079397213196e-05	0.0154453575526395	Up	5.577108883204333	0.9258515256117786	2.219962277499121	0.0	0.0	0.0	POL	Transposon Ty3-G Gag-Pol polyprotein [Penaeus vannamei]	GO:0004190,GO:0004519,GO:0003676,GO:0003964,GO:0015074	aspartic-type endopeptidase activity|endonuclease activity|nucleic acid binding|RNA-directed DNA polymerase activity|DNA integration
augustus-36266_pilon_pilon_pilon-processed-0.0-mRNA-1	258.5159043803363	112.28534485069856	404.7464639099741	3.5930215567301054	1.845197590974457	6.0731138372353294e-05	0.0112696982440887	Up	241.86224953142505	115.24243461400133	114.90649816632776	16.305471097320552	63.60790727872436	42.04230616144258
augustus-38908_pilon_pilon_pilon-processed-0.43-mRNA-1	15192.444174512464	7606.214825868762	22778.673523156165	2.994549688910139	1.5823390713209733	1.3371804897174988e-05	0.0032371566502543	Up	760.3447753841444	612.5284856795656	540.1809805997972	99.69961304187387	138.94458004937889	363.2127903551707	GVINP1	VLIG2 [Macrobrachium rosenbergii]	GO:0005829,GO:0005634,GO:0005525	cytosol|nucleus|GTP binding
augustus-414_pilon_pilon_pilon-processed-0.7-mRNA-1	195.3435509795376	332.3975130999385	58.28958885913674	0.1755459239140177	-2.5100795969159404	0.000244779309871	0.0330291557303115	Down	3.0889746448431112	2.1220402840485684	2.2447615479334333	19.735697895717625	10.64710901766518	2.32004599363702	obst-E	hypothetical protein DBV15_09861 [Temnothorax longispinosus]	GO:0005615,GO:0008061,GO:0042302,GO:0006030	extracellular space|chitin binding|structural constituent of cuticle|chitin metabolic process
augustus-4404_pilon_pilon_pilon-processed-1.0-mRNA-1	1461.9284796991706	759.5568474657274	2164.300111932614	2.847162076932955	1.509524621963874	8.698603596915495e-07	0.0003870173308443	Up	195.7451558740329	242.7738506883313	140.10593236987526	33.55965272808707	69.56295814143267	85.14659685862398
augustus-4404_pilon_pilon_pilon-processed-1.4-mRNA-1	4468.129682318548	2322.1735145727216	6614.0858500643735	2.847632241908689	1.5097628411663442	1.4767863946664238e-08	1.2795188225788771e-05	Up	461.0207354414263	504.6332748486634	340.2214712051812	89.00321485478977	129.10554436926887	202.12309084640057
augustus-4472_pilon_pilon_pilon-processed-0.16-mRNA-1	11.64989823291944	0.0	23.29979646583889	122.08676498870008	6.9317630009100855	0.0003701395907587	0.0435231281647939	Up	1.0277227671752456	0.1753506677295035	11.825083154292193	0.0	0.0	0.0
augustus-46598_pilon_pilon_pilon-processed-0.0-mRNA-1	79.54193155807963	38.3856791213515	120.69818399480778	3.135623196086984	1.6487522030124186	5.48815399907462e-06	0.0016133212702279	Up	6.557575612860867	6.612195085560756	5.536938624369888	1.243093580972897	2.16801579683472	1.9256495866517989	TIGD1	Tigger transposable element-derived protein 1 [Araneus ventricosus]	GO:0005634,GO:0003677	nucleus|DNA binding
augustus-4754_pilon_pilon_pilon-processed-0.31-mRNA-1	95.59326072553866	150.2337183963049	40.9528030547724	0.2725665822821778	-1.875319401897292	1.169134372614924e-05	0.0029161045518161	Down	1.3719167593340158	3.638837260826435	3.042279864628302	6.7547839624532	8.634550112840053	10.92858959509454	sno1	flavin-containing monooxygenase FMO GS-OX-like 4 [Penaeus vannamei]	GO:0005576,GO:0050660,GO:0004499,GO:0050661,GO:0033784,GO:0009820,GO:0055114,GO:0051289	extracellular region|flavin adenine dinucleotide binding|N,N-dimethylaniline monooxygenase activity|NADP binding|senecionine N-oxygenase activity|alkaloid metabolic process|oxidation-reduction process|protein homotetramerization
augustus-49308_pilon_pilon_pilon-processed-0.0-mRNA-1	86.35419221925453	10.665840525329871	162.04254391317926	15.102913846679536	3.9167550144114784	3.1461494312999578e-06	0.0010155276850599	Up	16.852750191364446	10.27652329932518	10.18446235814484	0.3421065153397633	1.850885826553045	0.0	mariner\T	Histone-lysine N-methyltransferase SETMAR [Portunus trituberculatus]	GO:0005634,GO:0003677,GO:0004519,GO:0046872,GO:0015074,GO:0006310	nucleus|DNA binding|endonuclease activity|metal ion binding|DNA integration|DNA recombination	ko00310	Lysine degradation
augustus-5734_pilon_pilon_pilon-processed-0.24-mRNA-1	2128.017163122094	3018.8979165158034	1237.1364097283854	0.4098523862372995	-1.286823697325639	5.076846120875564e-05	0.0097180280048666	Down	157.34555533091205	125.773507345997	116.1134209224522	293.75901091509326	326.29364662138767	207.6274077915393	RPS3	putative 40S ribosomal protein S3-like isoform X1 [Penaeus vannamei]	GO:0005743,GO:0005730,GO:1990904,GO:0015935,GO:0005819,GO:0140078,GO:0003677,GO:0003723,GO:0003735,GO:0006915,GO:0007049,GO:0051301,GO:0006281,GO:0006417,GO:0006412	mitochondrial inner membrane|nucleolus|ribonucleoprotein complex|small ribosomal subunit|spindle|class I DNA-(apurinic or apyrimidinic site) endonuclease activity|DNA binding|RNA binding|structural constituent of ribosome|apoptotic process|cell cycle|cell division|DNA repair|regulation of translation|translation	ko03010,ko05130,ko05132	Ribosome|Pathogenic Escherichia coli infection|Salmonella infection
augustus-6274_pilon_pilon_pilon-processed-2.3-mRNA-1	907.3559459804056	500.55106035095065	1314.160831609861	2.627205128687196	1.3935288485820254	4.839782235477312e-08	2.747327419325086e-05	Up	64.21731617147206	72.58489726294067	50.73857748465125	18.94090417343186	19.14709475744529	24.68526130156596	Znfx1	NFX1-type zinc finger-containing protein 1-like [Penaeus vannamei]	GO:0000775,GO:0031380,GO:0005634,GO:0003700,GO:0008270,GO:0030702,GO:0031048	chromosome, centromeric region|nuclear RNA-directed RNA polymerase complex|nucleus|DNA-binding transcription factor activity|zinc ion binding|chromatin silencing at centromere|chromatin silencing by small RNA
augustus-63550_pilon_pilon_pilon-processed-0.0-mRNA-1	67.40121166493017	32.52969491442525	102.27272841543513	3.1083046867984883	1.6361279286453674	0.0004433638230021	0.0499907894127524	Up	2.8061933713650324	2.6573087891561467	2.0449286825921367	0.2838756191117185	0.9407575714158504	1.030409876108914	TIGD1	PREDICTED: tigger transposable element-derived protein 1-like [Nanorana parkeri]	GO:0005634,GO:0003677	nucleus|DNA binding
augustus-6542_pilon_pilon_pilon-processed-3.43-mRNA-1	51.4676307280464	0.0	102.93526145609287	5375463.967596079	22.35795785144247	1.0545783663568791e-08	1.0330173946919774e-05	Up	0.0	0.0	23.63678336743717	0.0	0.0	0.0		actin, muscle-like [Penaeus vannamei]	GO:0005737,GO:0005856,GO:0005524	cytoplasm|cytoskeleton|ATP binding
augustus-7332_pilon_pilon_pilon-processed-0.7-mRNA-1	57.51700270286921	92.682815232891	22.35119017284741	0.2407131366334113	-2.0546132175588685	7.990746830616383e-05	0.0131543674325606	Down	0.4763560756809265	0.4470188579891332	0.4750201449690087	1.074971262647744	1.0770140751449873	3.220004431230565		hypothetical protein C7M84_023092 [Penaeus vannamei]
augustus-778_pilon_pilon_pilon-processed-1.7-mRNA-1	18.37694086008193	36.75388172016386	0.0	2.667569740725167e-07	-21.837970674967607	2.3216577351838524e-08	1.743954743458492e-05	Down	0.0	0.0	0.0	0.0	7.273002240359572	0.0	resilin	cuticle protein 18.6-like [Penaeus vannamei]	GO:0031012,GO:0005576,GO:0032992,GO:0008061,GO:0030023,GO:0008010,GO:0042302,GO:0040003	extracellular matrix|extracellular region|protein-carbohydrate complex|chitin binding|extracellular matrix constituent conferring elasticity|structural constituent of chitin-based larval cuticle|structural constituent of cuticle|chitin-based cuticle development
augustus-778_pilon_pilon_pilon-processed-2.14-mRNA-1	268.14322049245044	535.0702459837684	1.2161950011324851	0.0022926536751259	-8.768765844664422	2.0919248847500567e-10	4.0841688210568765e-07	Down	0.0540537247762936	0.0553360713736548	0.0995116287301091	30.537212721721488	43.59190116089412	0.0	resilin	uncharacterized protein LOC113809464 [Penaeus vannamei]	GO:0031012,GO:0005576,GO:0032992,GO:0008061,GO:0030023,GO:0008010,GO:0042302,GO:0040003	extracellular matrix|extracellular region|protein-carbohydrate complex|chitin binding|extracellular matrix constituent conferring elasticity|structural constituent of chitin-based larval cuticle|structural constituent of cuticle|chitin-based cuticle development
augustus-8094_pilon_pilon_pilon-processed-0.8-mRNA-1	59.68482236658187	111.45612848378929	7.913516249374451	0.0707459391384004	-3.821208851060332	6.92989618526745e-05	0.0123999946741166	Down	0.7560635643868845	0.8600000901383295	0.4639650460537574	4.628243557844951	20.9059715440811	0.5888908788184702	obst-E	obstructor E1 [Macrobrachium rosenbergii]	GO:0005615,GO:0008061,GO:0042302,GO:0006030	extracellular space|chitin binding|structural constituent of cuticle|chitin metabolic process
augustus-84776_pilon_pilon_pilon-processed-0.0-mRNA-1	25.210669429575816	44.81877798243576	5.602560876715878	0.1246054889520235	-3.0045604734801388	2.3692849055400984e-06	0.0007984103908948	Down	0.7212793899836685	0.5274219302801474	0.5690821268003118	2.886523723179253	4.241613352517395	6.088053806356572		protein GVQW3-like [Penaeus vannamei]	GO:0005576,GO:0004867,GO:0090729	extracellular region|serine-type endopeptidase inhibitor activity|toxin activity
augustus-8534_pilon_pilon_pilon-processed-1.31-mRNA-1	107.36159691904015	208.63617980575015	6.087014032330163	0.0293050226208158	-5.092708238808148	2.3306405270372265e-08	1.743954743458492e-05	Down	1.5316384465643982	0.3484387461979812	1.4098550754278691	25.108411087129983	68.30365759924786	2.72680900938617		PREDICTED: uncharacterized protein LOC108675230 [Hyalella azteca]
augustus-9388_pilon_pilon_pilon-processed-0.10-mRNA-1	428.5536504621703	851.6839426484358	5.423358275904674	0.0064024551284735	-7.287159047914	0.0001021549826342	0.0161699550396558	Down	0.150732672519036	0.1543085876019631	2.3587099198428163	74.73952168268474	277.386089206083	0.9056901352604064		chitin-binding protein [Macrobrachium nipponense]	GO:0042302	structural constituent of cuticle
maker-10740_pilon_pilon_pilon-augustus-0.10-mRNA-1	1017.5447987302588	663.143354437409	1371.9462430231088	2.0700333943544127	1.0496540418699596	0.0002167019737003	0.0299777133702124	Up	113.46820625738545	113.08819174717944	73.48486242647553	40.53147667453958	39.62919565141793	46.26287573629546		uncharacterized protein LOC113817480 isoform X1 [Penaeus vannamei]
maker-11148_pilon_pilon_pilon-augustus-0.18-mRNA-1	259.30484543636754	518.3292133210836	0.2804775516514792	0.000645016880424	-10.598375462447155	1.8464397403968028e-05	0.0044052305806394	Down	0.0	0.0	0.1003340388849034	25.03880413098301	133.18219776739818	0.2183137378382522		uncharacterized protein LOC113819479 [Penaeus vannamei]
maker-11686_pilon_pilon_pilon-augustus-0.30-mRNA-1	1097.9232148040985	684.3832053977957	1511.463224210401	2.207069714665208	1.1421322007155306	9.561702112693516e-06	0.0024216113873717	Up	239.2881176239697	265.2920717618366	182.63992535434485	62.6618834910239	90.17136078078936	130.7735275432093
maker-12778_pilon_pilon_pilon-augustus-0.7-mRNA-1	29.48636942528893	58.97273885057786	0.0	1.7131877207020426e-07	-22.47681342237062	8.873335981965021e-09	1.0023441569026732e-05	Down	0.0	0.0	0.0	15.685260986332546	0.0	0.0	Lcp4	Cuticle protein AM1199 [Portunus trituberculatus]	GO:0042302	structural constituent of cuticle
maker-1356_pilon_pilon_pilon-augustus-0.42-mRNA-1	954.3297996941444	374.9053402521595	1533.7542591361291	4.088076181486238	2.0314220812139734	4.70597660671029e-13	1.549395737993296e-09	Up	22.21146738043248	18.59893528272493	13.042572961288958	2.729879251067869	3.887777164337889	5.339277301287464	AGO2	argonaute-2 [Macrobrachium rosenbergii]	GO:0035068,GO:0005845,GO:0005634,GO:0000932,GO:0005844,GO:1990904,GO:0016442,GO:0070578,GO:0070551,GO:0046872,GO:0035198,GO:0000340,GO:0035197,GO:0035278,GO:0035279,GO:0045947,GO:0031054,GO:0006355	micro-ribonucleoprotein complex|mRNA cap binding complex|nucleus|P-body|polysome|ribonucleoprotein complex|RISC complex|RISC-loading complex|endoribonuclease activity, cleaving siRNA-paired mRNA|metal ion binding|miRNA binding|RNA 7-methylguanosine cap binding|siRNA binding|miRNA mediated inhibition of translation|mRNA cleavage involved in gene silencing by miRNA|negative regulation of translatio…
maker-14746_pilon_pilon_pilon-augustus-0.11-mRNA-1	29.08747596097401	53.78858604636463	4.386365875583393	0.0814039957899328	-3.618756577533383	4.563388909738926e-06	0.0013658637860385	Down	0.2655525270889057	0.1812349183244532	0.1629586403365546	2.107743497193978	3.353954182344444	0.886441687195588	SLC22A13	solute carrier family 22 member 6-A-like [Penaeus vannamei]	GO:0016324,GO:0070062,GO:0005887,GO:0005886,GO:0090416,GO:0015101,GO:0034356,GO:2001142,GO:0015695,GO:0015747	apical plasma membrane|extracellular exosome|integral component of plasma membrane|plasma membrane|nicotinate transmembrane transporter activity|organic cation transmembrane transporter activity|NAD biosynthesis via nicotinamide riboside salvage pathway|nicotinate transport|organic cation transport|urate transport	ko05231	Choline metabolism in cancer
maker-15024_pilon_pilon_pilon-augustus-0.6-mRNA-1	7754.314870491094	3909.552559890581	11599.077181091609	2.966603874602461	1.5688122991471976	1.4875044878877829e-06	0.0005830309257049	Up	935.58642469087	757.7577525522995	983.4748050170753	168.39600927926475	184.71259476810076	478.4142974414562	Ctsb	cathepsin B [Macrobrachium nipponense]	GO:0016324,GO:0009986,GO:0005737,GO:0009897,GO:0005576,GO:0005615,GO:0005764,GO:0042470,GO:0005739,GO:0042383,GO:0004197,GO:0004175,GO:0030984,GO:0042277,GO:0043621,GO:0044877,GO:0006914,GO:0071260,GO:0060548,GO:0006508,GO:0051603,GO:0050790,GO:0014075,GO:0034097,GO:0045471,GO:0009749,GO:0070670,GO:0009612,GO:0014070,GO:0043434,GO:0009611,GO:0007519,GO:0007283	apical plasma membrane|cell surface|cytoplasm|external side of plasma membrane|extracellular region|extracellular space|lysosome|melanosome|mitochondrion|sarcolemma|cysteine-type endopeptidase activity|endopeptidase activity|kininogen binding|peptide binding|protein self-association|protein-containing complex binding|autophagy|cellular response to mechanical stimulus|negative regulation of cell d…	ko04140,ko04142,ko04210,ko04612,ko04621,ko04924	Autophagy - animal|Lysosome|Apoptosis|Antigen processing and presentation|NOD-like receptor signaling pathway|Renin secretion
maker-17586_pilon_pilon_pilon-augustus-0.8-mRNA-1	3948.422779798208	1776.452690939385	6120.3928686570325	3.4461565267930383	1.7849882312493224	4.257477861527623e-05	0.0085152996549615	Up	993.5795330213124	1616.9843680609256	979.8437224378324	363.8848705290522	133.8938683038373	386.8720716663468
maker-17664_pilon_pilon_pilon-augustus-0.12-mRNA-1	193.95906964782256	339.80979774222124	48.10834155342386	0.1416014893699348	-2.820091655064482	0.000308969771844	0.0379571670454953	Down	9.165312926475282	1.4875086304850258	6.378864065377506	13.255177865537268	86.27010208509954	9.290359614871049		cuticle protein AMP1A-like [Penaeus vannamei]	GO:0042302	structural constituent of cuticle
maker-1804_pilon_pilon_pilon-augustus-1.53-mRNA-1	4170.441759066978	2544.338810553036	5796.544707580922	2.2781968786675315	1.1878924281715535	1.812702858011904e-06	0.000661196408859	Up	116.36114480974994	140.4672641362593	119.2969368923858	38.61336712623005	38.70604084509157	70.71794749127385		uncharacterized protein LOC110467064 [Mizuhopecten yessoensis]
maker-18294_pilon_pilon_pilon-augustus-0.3-mRNA-1	737.8752175835915	487.9439909882655	987.8064441789176	2.0230287570927112	1.016516827765782	1.937923359520151e-06	0.0006787679647749	Up	64.66504822266897	65.28152140539362	69.4832701615604	20.56624799013412	27.55364013638837	40.84215527028876	Rnf216	E3 ubiquitin-protein ligase RNF216-like [Penaeus vannamei]	GO:0005829,GO:0098978,GO:0005654,GO:0005634,GO:0098843,GO:0098685,GO:0046872,GO:0061630,GO:0006915,GO:0043161,GO:0099546,GO:0070936,GO:0050691,GO:0032648	cytosol|glutamatergic synapse|nucleoplasm|nucleus|postsynaptic endocytic zone|Schaffer collateral - CA1 synapse|metal ion binding|ubiquitin protein ligase activity|apoptotic process|proteasome-mediated ubiquitin-dependent protein catabolic process|protein catabolic process, modulating synaptic transmission|protein K48-linked ubiquitination|regulation of defense response to virus by host|regulatio…
maker-18582_pilon_pilon_pilon-augustus-0.43-mRNA-1	29.736645605287183	59.192813658922894	0.2804775516514792	0.0056404729014872	-7.46996816033067	1.473731134391936e-06	0.0005830309257049	Down	0.0	0.0	0.0999211416055417	2.027297868680079	15.233628202082675	1.1957843006696038
maker-19320_pilon_pilon_pilon-augustus-0.48-mRNA-1	108.45363522643711	60.77734320492047	156.12992724795382	2.5508160655554226	1.3509588727239377	0.0001805675321834	0.0256250234034834	Up	1.405711659121179	1.1952849243483457	1.1737387915213575	0.2223592726378426	0.5533613226347679	0.5846281692372066	Svep1	Epidermal growth factor-related protein 1 [Penaeus vannamei]	GO:0005737,GO:0005576,GO:0016020,GO:0005509,GO:0007155	cytoplasm|extracellular region|membrane|calcium ion binding|cell adhesion
maker-19642_pilon_pilon_pilon-augustus-0.25-mRNA-1	940.7241910107256	568.1223271433968	1313.3260548780545	2.310263134635202	1.2080571812574783	1.754873479690419e-06	0.000661196408859	Up	196.9197427615	225.41844073885707	159.05896164400872	52.68806225553575	70.73617133921084	104.81627813151852	dcr-1	dicer-2 [Macrobrachium rosenbergii]	GO:0005737,GO:0005829,GO:0005634,GO:0016442,GO:0005524,GO:0004530,GO:0003677,GO:0004386,GO:0046872,GO:0004525,GO:0003723,GO:0006309,GO:0000737,GO:0031050,GO:0035262,GO:0002119,GO:0008355,GO:2000636,GO:0031054,GO:0030422,GO:0040034,GO:0000003,GO:0006401,GO:0016075	cytoplasm|cytosol|nucleus|RISC complex|ATP binding|deoxyribonuclease I activity|DNA binding|helicase activity|metal ion binding|ribonuclease III activity|RNA binding|apoptotic DNA fragmentation|DNA catabolic process, endonucleolytic|dsRNA processing|gonad morphogenesis|nematode larval development|olfactory learning|positive regulation of primary miRNA processing|pre-miRNA processing|production of…	ko05206	MicroRNAs in cancer
maker-20472_pilon_pilon_pilon-augustus-0.12-mRNA-1	7.8816127504381726	0.0	15.763225500876356	82.53735006424274	6.366975214955763	0.0001216301573037	0.0187128565377073	Up	1.13454699745511	2.3229249746532084	3.6551798251833647	0.0	0.0	0.0		uncharacterized protein LOC113829596 [Penaeus vannamei]
maker-2048_pilon_pilon_pilon-augustus-5.47-mRNA-1	640.7118476961386	335.9448474030703	945.4788479892076	2.8181048492817062	1.4947252889806797	7.637211607891388e-05	0.0128289568866436	Up	109.15124561723296	75.55799806716814	207.1645832235172	40.041629578683626	35.37653698042273	43.07233258206818		crustacyanin-like lipocalin [Macrobrachium rosenbergii]
maker-2048_pilon_pilon_pilon-augustus-5.54-mRNA-1	189.28148929829484	83.67862800542775	294.8843505911618	3.5135280107311955	1.8129204001362245	0.0002065943354716	0.0290679995772177	Up	44.7753336187957	54.700415989670255	25.15245721461344	6.06318008725242	6.327814791634343	20.997303349520102		crustacyanin-A1 [Palaemon carinicauda]
maker-21080_pilon_pilon_pilon-augustus-0.14-mRNA-1	249.5662218359985	98.67004515757831	400.4623985144188	4.058617543431352	2.0209883966526125	3.2507589557911645e-11	7.644856275747738e-08	Up	45.42418504048239	36.34098008015725	30.700855437236253	6.512780305586816	7.027091951659019	11.282749990108456		hypothetical protein B5V51_7856 [Heliothis virescens]
maker-21084_pilon_pilon_pilon-augustus-0.21-mRNA-1	59.068600207912375	20.46703187274232	97.67016854308248	4.8273328007432585	2.2712262909282006	1.1219701854946937e-07	5.958023610843112e-05	Up	4.023021068965607	4.773671210909951	5.302227926652472	0.8537840244181268	0.8126361803468021	0.8698497110747694		uncharacterized protein LOC113811190 [Penaeus vannamei]
maker-21912_pilon_pilon_pilon-augustus-0.21-mRNA-1	333.64170159410213	511.2240276308924	156.0593755573119	0.3052151856839122	-1.712101351044374	0.0003957407374465	0.0458780564777877	Down	17.66921883417589	9.687150221678795	13.874764234369508	23.84971135511493	75.21059866628245	21.132769822742816		C-lectin protein [Palaemon carinicauda]
maker-2388_pilon_pilon_pilon-augustus-1.14-mRNA-1	118.384465141804	201.88307035202055	34.88585993158741	0.1728085294935776	-2.532753667001756	0.0001738461455598	0.0248856978104956	Down	3.0551043088250944	1.75449735903362	3.429496809342745	4.383602128760357	32.97435013030472	6.342815801317582		chitin binding-like protein [Penaeus vannamei]
maker-24376_pilon_pilon_pilon-augustus-0.28-mRNA-1	206.56278213799305	412.84508672433446	0.2804775516514792	0.0008098193353343	-10.270112290180538	5.97994649653098e-05	0.0112696982440887	Down	0.0	0.0	0.1734345529296188	32.54899131661177	186.1462316990491	0.188685444845918		cuticular protein [Artemia franciscana]
maker-2566_pilon_pilon_pilon-augustus-0.5-mRNA-1	11223.649841826456	5962.441403549915	16484.858280103002	2.764757246802767	1.4671528134768212	2.267015919505756e-05	0.0051655200807104	Up	4233.039739652396	3712.564705668095	1827.8754148185208	836.59071828899	871.2035252657834	1478.1536302274606		uncharacterized protein LOC112556193 [Pomacea canaliculata]
maker-26456_pilon_pilon_pilon-augustus-0.4-mRNA-1	34.904956853323654	59.47242331360386	10.337490393043458	0.1753187418201296	-2.511947864416451	0.0002608897296045	0.0349105388952791	Down	0.4396369615138551	1.3502001415171772	1.8210628057609977	7.389500731338887	4.010252624198264	5.723458493659513	Pdhb	pyruvate dehydrogenase E1 component subunit beta, mitochondrial-like [Penaeus vannamei]	GO:0005759,GO:0005739,GO:0045254,GO:0004739,GO:0004738,GO:0006086,GO:0006006,GO:0006099	mitochondrial matrix|mitochondrion|pyruvate dehydrogenase complex|pyruvate dehydrogenase (acetyl-transferring) activity|pyruvate dehydrogenase activity|acetyl-CoA biosynthetic process from pyruvate|glucose metabolic process|tricarboxylic acid cycle	ko00010,ko00020,ko00620,ko04066,ko04922,ko05230	Glycolysis / Gluconeogenesis|Citrate cycle (TCA cycle)|Pyruvate metabolism|HIF-1 signaling pathway|Glucagon signaling pathway|Central carbon metabolism in cancer
maker-2654_pilon_pilon_pilon-augustus-1.31-mRNA-1	463.7727873612369	276.3610894057142	651.1844853167596	2.357260375283546	1.2371111227728393	9.153408849282712e-07	0.0003965353065181	Up	16.43380988255663	24.60501396842237	20.54745124799425	6.2841615938493165	7.560945897384497	9.32682039443376	Casp8	uncharacterized protein LOC103317949 [Nasonia vitripennis]	GO:0031265,GO:0044297,GO:0005737,GO:0005829,GO:0031264,GO:0045121,GO:0005739,GO:0043005,GO:0030690,GO:0005654,GO:0005634,GO:0005886,GO:0032991,GO:0097342,GO:0004197,GO:0097153,GO:0097199,GO:0035877,GO:0005123,GO:0004175,GO:0042802,GO:0008233,GO:0046982,GO:0044877,GO:0097110,GO:0005164,GO:0031625,GO:0097202,GO:0006919,GO:0001525,GO:0006915,GO:0097190,GO:0048738,GO:0097194,GO:0097191,GO:0008625,GO:…	CD95 death-inducing signaling complex|cell body|cytoplasm|cytosol|death-inducing signaling complex|membrane raft|mitochondrion|neuron projection|Noc1p-Noc2p complex|nucleoplasm|nucleus|plasma membrane|protein-containing complex|ripoptosome|cysteine-type endopeptidase activity|cysteine-type endopeptidase activity involved in apoptotic process|cysteine-type endopeptidase activity involved in apopto…
maker-2710_pilon_pilon_pilon-augustus-1.12-mRNA-1	2040.7683251591943	1196.0138782222266	2885.5227720961625	2.411269342389172	1.2697928111336898	2.2906266911181163e-05	0.0051655200807104	Up	315.08267170314406	252.59263686434983	208.27913129093315	51.502580854786174	98.87416060460856	149.06150142827522
maker-2710_pilon_pilon_pilon-augustus-1.15-mRNA-1	2427.536281733995	1324.4382876401476	3530.6342758278424	2.6648749317345453	1.414067825817327	1.0667777736461921e-08	1.0330173946919774e-05	Up	174.8444878178621	199.9847606376429	150.30579423731706	39.84404643289251	53.7875617818168	85.93487190038151	PARP11	uncharacterized protein LOC113806668 [Penaeus vannamei]	GO:0005635,GO:0005643,GO:0003950,GO:0030154,GO:0051028,GO:0006998,GO:0015031,GO:0007283	nuclear envelope|nuclear pore|NAD+ ADP-ribosyltransferase activity|cell differentiation|mRNA transport|nuclear envelope organization|protein transport|spermatogenesis
maker-2710_pilon_pilon_pilon-augustus-2.19-mRNA-1	2136.6863157316307	955.5251053798306	3317.8475260834325	3.469820465962873	1.7948610173955284	1.7841777980067722e-06	0.000661196408859	Up	901.7899094678588	973.4059711835052	691.4365569038954	84.94472803314795	233.8689380840857	387.35182069957335
maker-2710_pilon_pilon_pilon-augustus-2.20-mRNA-1	546.5936009911726	299.16957766321764	794.017624319128	2.6487079365899824	1.4052887717319835	0.0002166384396922	0.0299777133702124	Up	55.73775728283764	61.5717804092354	44.20663518653232	7.746569153246336	17.159727728567134	33.036178869091195		hypothetical protein [Portunus trituberculatus]
maker-27410_pilon_pilon_pilon-augustus-0.4-mRNA-1	2138.471529756784	1117.9664127996257	3158.976646713943	2.8245434936028766	1.4980177161174704	2.2328708170035157e-10	4.0841688210568765e-07	Up	163.02066212656612	214.6342999289625	164.58687718596292	37.99294716940975	71.78729016720575	63.33267974828205	rnf168	PREDICTED: uncharacterized protein LOC108681885 [Hyalella azteca]	GO:0005634,GO:0035861,GO:0000151,GO:0003682,GO:0042393,GO:0070530,GO:0046872,GO:0043130,GO:0004842,GO:0006974,GO:0006302,GO:0070535,GO:0035518,GO:0036351,GO:0036352,GO:0045190,GO:0034244,GO:0045739,GO:0070534,GO:0016567,GO:0010212,GO:0006511	nucleus|site of double-strand break|ubiquitin ligase complex|chromatin binding|histone binding|K63-linked polyubiquitin modification-dependent protein binding|metal ion binding|ubiquitin binding|ubiquitin-protein transferase activity|cellular response to DNA damage stimulus|double-strand break repair|histone H2A K63-linked ubiquitination|histone H2A monoubiquitination|histone H2A-K13 ubiquitinati…
maker-30508_pilon_pilon_pilon-augustus-0.9-mRNA-1	447.93026317872193	275.2064195416763	620.6541068157677	2.252326021668253	1.1714156710242976	1.765344523922115e-07	9.08159423525183e-05	Up	183.6824670910326	220.97177925805508	225.0419077037981	56.77299342370121	86.0737148608408	109.20745380960084	PARP12	Poly [Penaeus vannamei]	GO:0005634,GO:0046872,GO:0003950,GO:0003723	nucleus|metal ion binding|NAD+ ADP-ribosyltransferase activity|RNA binding
maker-31012_pilon_pilon_pilon-augustus-0.20-mRNA-1	18667.031461997587	10666.497258122596	26667.565665872597	2.500141909227359	1.3220099852586114	3.295236781451408e-07	0.0001643823875644	Up	2058.778375414664	1999.146214377128	1278.5947990214747	524.0641075566973	602.8599549344202	771.6914888359323	trim13	uncharacterized protein LOC113820836 isoform X1 [Penaeus vannamei]	GO:0005789,GO:0016021,GO:0016874,GO:0008270,GO:0016567	endoplasmic reticulum membrane|integral component of membrane|ligase activity|zinc ion binding|protein ubiquitination
maker-3190_pilon_pilon_pilon-augustus-1.10-mRNA-1	17.024252572332415	33.76802759301335	0.2804775516514792	0.0099321925549867	-6.653672053409957	0.0001201672716912	0.0186622040243567	Down	0.0	0.0	0.0362942263230891	1.840931921110834	1.3648784371193357	0.0394857433160366		cell wall protein IFF6-like [Penaeus vannamei]
maker-3230_pilon_pilon_pilon-augustus-0.24-mRNA-1	21.071878757523425	40.41962171795976	1.724135797087082	0.044008315670789	-4.506080033218371	0.0002374784242901	0.0323088414930887	Down	0.1030399128548097	0.0	0.4742351056669265	3.65626338269372	6.844421546107613	0.515936763250557		uncharacterized protein LOC113805119 [Penaeus vannamei]
maker-33684_pilon_pilon_pilon-augustus-0.4-mRNA-1	2584.065210851173	1516.8513991898303	3651.279022512516	2.4066545902970504	1.2670290970994884	4.676181386932864e-08	2.747327419325086e-05	Up	89.59256592691199	101.06188315886978	77.07554317716459	23.95593304938477	30.334872130763177	46.28637638167122	dicer1	dicer-2 [Macrobrachium rosenbergii]	GO:0005737,GO:0035068,GO:0005634,GO:0016442,GO:0070578,GO:0005524,GO:0004530,GO:0004386,GO:0046872,GO:0070883,GO:0004525,GO:0006309,GO:0035195,GO:0035279,GO:0031054,GO:0035196,GO:0030422,GO:0050767,GO:0030423,GO:0021591	cytoplasm|micro-ribonucleoprotein complex|nucleus|RISC complex|RISC-loading complex|ATP binding|deoxyribonuclease I activity|helicase activity|metal ion binding|pre-miRNA binding|ribonuclease III activity|apoptotic DNA fragmentation|gene silencing by miRNA|mRNA cleavage involved in gene silencing by miRNA|pre-miRNA processing|production of miRNAs involved in gene silencing by miRNA|production of …	ko05206	MicroRNAs in cancer
maker-3536_pilon_pilon_pilon-augustus-0.5-mRNA-1	602.3451254054261	850.8920238320146	353.7982269788378	0.4153642871641584	-1.2675509156476328	0.0002996437091785	0.0377683557690816	Down	12.339214003348296	14.275385744441754	8.257802699154883	13.667930946987202	23.029319273897872	41.79900475083081	GluRIA	ionotropic glutamate receptor kainate 1A, partial [Homarus americanus]	GO:0032281,GO:0030054,GO:0008328,GO:0005886,GO:0045211,GO:0004971,GO:0015277,GO:0006812	AMPA glutamate receptor complex|cell junction|ionotropic glutamate receptor complex|plasma membrane|postsynaptic membrane|AMPA glutamate receptor activity|kainate selective glutamate receptor activity|cation transport
maker-35590_pilon_pilon_pilon-augustus-0.21-mRNA-1	832.7740958901175	459.4725386458836	1206.0756531343516	2.6262020824371444	1.3929779337908583	8.07455313303579e-12	2.21538822793392e-08	Up	195.65193367003096	211.393298230174	207.9512210095994	56.66795039370312	63.13451040266828	87.99918722200421	MDP1	magnesium-dependent phosphatase 1-like [Penaeus vannamei]	GO:0046872,GO:0004725	metal ion binding|protein tyrosine phosphatase activity
maker-35646_pilon_pilon_pilon-augustus-0.5-mRNA-1	90.36600692623148	180.4515363008115	0.2804775516514792	0.0018524855453901	-9.076321999175695	7.039893965141534e-05	0.0124613692961462	Down	0.0	0.0	0.0952189702358691	4.346765136081698	49.16339868700376	0.4143680357400553		chitin-binding protein [Macrobrachium nipponense]	GO:0042302	structural constituent of cuticle
maker-3610_pilon_pilon_pilon-augustus-3.27-mRNA-1	54291.5289841116	30549.157028358663	78033.90093986456	2.5544271802298173	1.352999809012715	3.806623609856803e-05	0.0077363750451188	Up	3544.926883746028	4664.101926673272	2778.6460869277694	1403.8372911240344	1145.2579398326288	1094.7998812770172	TIGD1	Tigger transposable element-derived protein 1 [Araneus ventricosus]	GO:0005634,GO:0003677	nucleus|DNA binding
maker-3656_pilon_pilon_pilon-augustus-1.29-mRNA-1	176.85178164518143	90.10129883078292	263.60226445957994	2.909088091689996	1.5405669841384766	7.451331209088147e-05	0.0127774806629176	Up	8.121839019708384	5.817738491276886	5.688777885142075	0.8402185152330273	2.7026699083120467	2.7506747076281046		nitric oxide synthase [Macrobrachium nipponense]	GO:0005516,GO:0050660,GO:0010181,GO:0020037,GO:0046872,GO:0050661,GO:0004517,GO:0006809	calmodulin binding|flavin adenine dinucleotide binding|FMN binding|heme binding|metal ion binding|NADP binding|nitric-oxide synthase activity|nitric oxide biosynthetic process	ko00220,ko00330,ko04020,ko04145,ko04371,ko04713,ko04730,ko04926,ko04970,ko05010,ko05014	Arginine biosynthesis|Arginine and proline metabolism|Calcium signaling pathway|Phagosome|Apelin signaling pathway|Circadian entrainment|Long-term depression|Relaxin signaling pathway|Salivary secretion|Alzheimer disease|Amyotrophic lateral sclerosis (ALS)
maker-39688_pilon_pilon_pilon-augustus-0.12-mRNA-1	1146.0701647526228	728.2377067107324	1563.9026227945135	2.1479687373649274	1.1029729957549808	0.0001370201742917	0.0206938175155129	Up	40.8402413396569	35.56731597443464	28.65256969323873	12.04614474451838	18.85411677332218	11.933244922209802	ZNFX1	NFX1-type zinc finger-containing protein 1-like [Penaeus vannamei]	GO:0000775,GO:0031380,GO:0005634,GO:0000981,GO:0003723,GO:0008270,GO:0030702,GO:0031048	chromosome, centromeric region|nuclear RNA-directed RNA polymerase complex|nucleus|DNA-binding transcription factor activity, RNA polymerase II-specific|RNA binding|zinc ion binding|chromatin silencing at centromere|chromatin silencing by small RNA
maker-40692_pilon_pilon_pilon-augustus-0.13-mRNA-1	10.520355188594175	0.0	21.04071037718836	110.0481941277908	6.781991660817398	6.411674770602034e-06	0.0018198101736836	Up	2.724510747409806	2.535587120220052	2.963858087623533	0.0	0.0	0.0		Histone-lysine N-methyltransferase SETMAR [Portunus trituberculatus]
maker-42660_pilon_pilon_pilon-augustus-0.11-mRNA-1	1621.7656147989176	884.5973959092975	2358.933833688538	2.664520425967898	1.4138758927074953	9.423427720403092e-07	0.0003977653003417	Up	100.1210967070232	98.88729967275177	109.64554251877536	17.737900078371123	33.83590022545609	56.23775617137142	Rnf216	E3 ubiquitin-protein ligase RNF216-like [Penaeus vannamei]	GO:0005829,GO:0098978,GO:0005654,GO:0005634,GO:0098843,GO:0098685,GO:0046872,GO:0061630,GO:0006915,GO:0043161,GO:0099546,GO:0070936,GO:0050691,GO:0032648	cytosol|glutamatergic synapse|nucleoplasm|nucleus|postsynaptic endocytic zone|Schaffer collateral - CA1 synapse|metal ion binding|ubiquitin protein ligase activity|apoptotic process|proteasome-mediated ubiquitin-dependent protein catabolic process|protein catabolic process, modulating synaptic transmission|protein K48-linked ubiquitination|regulation of defense response to virus by host|regulatio…
maker-42966_pilon_pilon_pilon-augustus-0.20-mRNA-1	4504.395653092958	2580.094104777165	6428.697201408752	2.491470096422837	1.3169972583476026	6.12362010422309e-07	0.0002800195393214	Up	309.02664849586	351.2730188143543	208.99005554821795	78.04731814441945	100.49108426544409	135.8411677231136	slc46a1	solute carrier family 46 member 3-like [Penaeus vannamei]	GO:0016021,GO:0005542,GO:0055085	integral component of membrane|folic acid binding|transmembrane transport
maker-43178_pilon_pilon_pilon-augustus-0.2-mRNA-1	20.197637896139824	0.3141357411979817	40.0811400510817	107.76413156156616	6.7517332581330125	0.0003214225889068	0.0389014909728863	Up	0.1067944036066044	0.4373117867262112	13.467509008866758	0.0	0.0999128651310685	0.0		PREDICTED: filaggrin-2-like isoform X3 [Hyalella azteca]
maker-43178_pilon_pilon_pilon-augustus-0.3-mRNA-1	12.341558007223544	0.0	24.68311601444711	129.35496834047268	7.015191656727469	4.293341461315825e-05	0.0085152996549615	Up	0.6134469230425884	1.507200157972663	7.6795206692556786	0.0	0.0	0.0		PREDICTED: filaggrin-2-like isoform X3 [Hyalella azteca]			ko00520	Amino sugar and nucleotide sugar metabolism
maker-47472_pilon_pilon_pilon-augustus-0.25-mRNA-1	119.6406420256382	233.9320508911322	5.349233160144227	0.0233221595421309	-5.422154807047894	2.0044995557470066e-17	1.6499035843353605e-13	Down	0.5776252049087147	0.0985547548552684	0.9747781442029672	17.709630706493442	31.70373775896213	11.8582604388566		chitin-binding protein [Macrobrachium nipponense]	GO:0042302	structural constituent of cuticle
maker-47472_pilon_pilon_pilon-augustus-0.26-mRNA-1	957.8451121982292	475.19380674844496	1440.4964176480132	3.027032580486339	1.5979042032305455	4.206983818792044e-10	6.295942511359511e-07	Up	249.4495037121389	233.8265678604314	207.43975544622387	38.72724853418453	88.15779890634157	81.69098161248127
maker-4790_pilon_pilon_pilon-augustus-1.12-mRNA-1	91.76671896400178	165.1039859207261	18.429452007277508	0.1118073826780428	-3.1609126419356857	0.0002752281321912	0.0362464440970554	Down	1.2061610474932802	0.3758012322314211	1.4964333195120194	2.693323659533723	20.802533875639263	1.3654374139943173	CDA1	chitin deacetylase 1 precursor [Cherax quadricarinatus]
maker-4942_pilon_pilon_pilon-augustus-5.15-mRNA-1	2294.544938827535	1411.2928905365811	3177.7969871184887	2.2511388207667125	1.1706550260752226	4.322923633717666e-08	2.6357025503059342e-05	Up	80.20757660952177	102.04191148886764	79.1295147741386	24.827158541799964	35.01014195728644	44.78658683912137	SMYD4	SET and MYND domain-containing protein 4-like [Penaeus vannamei]	GO:0046872,GO:0008168	metal ion binding|methyltransferase activity
maker-4942_pilon_pilon_pilon-augustus-5.16-mRNA-1	4501.249346523863	2757.459880166645	6245.038812881084	2.265163322104678	1.179615074772984	2.8186011021536687e-06	0.000927996226873	Up	239.762012011056	317.992590905197	225.99573365231944	93.7496254400166	108.80965162160324	98.45949576505176	SMYD4	SET and MYND domain-containing protein 4 [Portunus trituberculatus]	GO:0046872,GO:0008168	metal ion binding|methyltransferase activity
maker-5222_pilon_pilon_pilon-augustus-0.27-mRNA-1	420.190259762713	576.643331050701	263.7371884747251	0.4567083222970547	-1.1306550156434068	7.355448579124544e-05	0.012745831001005	Down	19.086677841333216	22.466744902209943	17.7006646702695	21.82806449094685	51.229576987881934	45.60153921777497		uncharacterized protein LOC113806565 [Penaeus vannamei]
maker-53410_pilon_pilon_pilon-augustus-0.1-mRNA-1	1008.300897323972	1529.0211689213793	487.5806257265645	0.3191092832089749	-1.6478775162145305	2.3765100931750827e-06	0.0007984103908948	Down	61.98881157345356	34.76765364406732	73.24719285394235	166.46903036432883	119.17648183194328	165.65009678764548	rps13	40S ribosomal protein S13 [Penaeus vannamei]	GO:0005840,GO:0003735,GO:0006412	ribosome|structural constituent of ribosome|translation	ko03010	Ribosome
maker-56736_pilon_pilon_pilon-augustus-0.3-mRNA-1	71.93573621193971	123.77618071757932	20.095291706300088	0.1617044594084244	-2.628568629571721	3.07059038011438e-05	0.0065646829659016	Down	1.4966364647280173	2.681248507977373	1.7220452063933784	3.2318147406564868	21.61554605950837	9.273688884980226	OV16	Phosphatidylethanolamine-binding protein 1, partial [Stegodyphus mimosarum]
maker-5682_pilon_pilon_pilon-augustus-0.32-mRNA-1	575.9547633496512	382.3027816688172	769.6067450304855	2.010155684559316	1.0073072410279418	3.1499726405910606e-05	0.006648057642232	Up	56.56160614879964	48.85809803045042	50.9363288457355	14.634463551062346	22.92865897604424	33.39132640084973	DTX2	protein deltex-like isoform X1 [Penaeus vannamei]	GO:0005737,GO:0031965,GO:0005654,GO:0016740,GO:0008270,GO:0007219,GO:0016567	cytoplasm|nuclear membrane|nucleoplasm|transferase activity|zinc ion binding|Notch signaling pathway|protein ubiquitination	ko04330	Notch signaling pathway
maker-5682_pilon_pilon_pilon-augustus-0.33-mRNA-1	244.6323073955745	142.5461136749231	346.7185011162258	2.426014564573882	1.2785882117013907	7.220936897697534e-05	0.0126458577882868	Up	42.1433243576172	38.50180091045075	31.584058037417307	8.65957116953776	11.857237326355444	21.97890611447373	dtx1	LOW QUALITY PROTEIN: protein deltex-like [Penaeus vannamei]	GO:0016740,GO:0008270,GO:0007219,GO:0016567	transferase activity|zinc ion binding|Notch signaling pathway|protein ubiquitination
maker-600_pilon_pilon_pilon-augustus-1.26-mRNA-1	43.4025821464291	84.64150802207456	2.1636562707836453	0.025653988111726	-5.284673068357077	6.09283892433424e-05	0.0112696982440887	Down	0.1081074495525873	0.3320164282419288	0.2985348861903275	18.776600218975855	0.5057065099871707	0.6495728429121768		uncharacterized protein LOC113824090 [Penaeus vannamei]
maker-6108_pilon_pilon_pilon-augustus-0.5-mRNA-1	29.057556060813308	58.115112121626616	0.0	1.7358433255612e-07	-22.45785992589705	9.133253768400013e-09	1.0023441569026732e-05	Down	0.0	0.0	0.0	0.0	22.27082132763013	0.0		putative uncharacterized protein YGR160W isoform X1 [Penaeus vannamei]
maker-61492_pilon_pilon_pilon-augustus-0.22-mRNA-1	371.5838413931007	215.6296411627233	527.5380416234783	2.444313640841113	1.2894294157026591	1.995238661402776e-05	0.0046922312634303	Up	9.978657816248964	10.75303902043224	7.298286389177022	2.4995528057194267	2.853003200852478	5.038882977966134	DICER1	dicer-2 [Macrobrachium rosenbergii]	GO:0005737,GO:0035068,GO:0005634,GO:0016442,GO:0070578,GO:0005524,GO:0004530,GO:0003677,GO:0004386,GO:0046872,GO:0004525,GO:0003723,GO:0006309,GO:0031054,GO:0030422,GO:0030423	cytoplasm|micro-ribonucleoprotein complex|nucleus|RISC complex|RISC-loading complex|ATP binding|deoxyribonuclease I activity|DNA binding|helicase activity|metal ion binding|ribonuclease III activity|RNA binding|apoptotic DNA fragmentation|pre-miRNA processing|production of siRNA involved in RNA interference|targeting of mRNA for destruction involved in RNA interference
maker-622_pilon_pilon_pilon-augustus-0.5-mRNA-1	23.667084776067767	46.39845210265453	0.9357174494810055	0.0202032962783083	-5.629265494005432	0.0002629636024185	0.0349105388952791	Down	0.04752832016366	0.0486558609555739	0.0437492565948588	4.5269013489283285	0.0889314511256718	0.1903853137184037	Vnn1	putative vanin-like protein 2 isoform X1 [Penaeus vannamei]	GO:0031225,GO:0016021,GO:0005886,GO:0034235,GO:0017159,GO:0002526,GO:0098609,GO:0002544,GO:0006954,GO:0045087,GO:1902176,GO:0015939,GO:0033089	anchored component of membrane|integral component of membrane|plasma membrane|GPI anchor binding|pantetheine hydrolase activity|acute inflammatory response|cell-cell adhesion|chronic inflammatory response|inflammatory response|innate immune response|negative regulation of oxidative stress-induced intrinsic apoptotic signaling pathway|pantothenate metabolic process|positive regulation of T cell di…
maker-64568_pilon_pilon_pilon-augustus-0.4-mRNA-1	14.469177711463049	28.65787787127461	0.2804775516514792	0.0117312414008313	-6.413500502234402	0.0004206682353435	0.0477588999325871	Down	0.0	0.0	0.0995116287301091	6.056967812572857	0.2022826039948683	0.6495728429121768		vitelline membrane outer layer 1-like protein [Scylla paramamosain]
maker-64898_pilon_pilon_pilon-augustus-0.3-mRNA-1	26.247966536352106	8.390690420468779	44.10524265223543	5.2117120990217884	2.3817573899717384	0.0002975039555621	0.0377683557690816	Up	11.851083310373484	8.414290736991104	6.1581834011241465	0.8924517791472086	2.3247841299700083	1.3399401155724613	APPBP2	Amyloid protein-binding protein 2 [Portunus trituberculatus]	GO:0005737,GO:0030659,GO:0005874,GO:0005875,GO:0005634,GO:0003777,GO:0006886,GO:0046907	cytoplasm|cytoplasmic vesicle membrane|microtubule|microtubule associated complex|nucleus|microtubule motor activity|intracellular protein transport|intracellular transport
maker-6572_pilon_pilon_pilon-augustus-1.40-mRNA-1	62.66419331192014	118.27408587625814	7.054300747582119	0.0595110792411387	-4.070697908273819	0.0002335779609098	0.0320430032708213	Down	0.4752832016366	0.9731172191114792	0.291661710632392	18.2703371435506	0.4446572556283592	2.2211619933813767	Colec12	Lec4 [Macrobrachium rosenbergii]	GO:0005581,GO:0062023,GO:0016021,GO:0030246,GO:0030169,GO:0046872,GO:0008329,GO:0004888,GO:0071360,GO:0006955,GO:0006910,GO:0060355,GO:0034138	collagen trimer|collagen-containing extracellular matrix|integral component of membrane|carbohydrate binding|low-density lipoprotein particle binding|metal ion binding|signaling pattern recognition receptor activity|transmembrane signaling receptor activity|cellular response to exogenous dsRNA|immune response|phagocytosis, recognition|positive regulation of cell adhesion molecule production|toll-…
maker-6572_pilon_pilon_pilon-augustus-1.42-mRNA-1	99.2736955434842	182.0960710596803	16.451320027288123	0.0908276135941923	-3.460725214516521	2.1083187871988543e-05	0.0048883301232207	Down	0.2235442177189093	1.2968023958074584	2.400647766539921	18.78686626611581	2.997668193664065	12.46176751552984		C-type lectin [Palaemon carinicauda]			ko04145,ko05152	Phagosome|Tuberculosis
maker-70002_pilon_pilon_pilon-augustus-0.9-mRNA-1	871.4867415548489	527.785678415706	1215.1878046939926	2.304498640456052	1.2044529165537587	7.916586558514999e-06	0.0021364401299389	Up	66.56677036834783	67.70568825578889	47.90186945588712	22.22204930076549	22.487815718748344	24.023212072049127		SID-1 [Macrobrachium rosenbergii]
maker-70266_pilon_pilon_pilon-augustus-0.1-mRNA-1	18.048280492878767	2.433463208830052	33.66309777692749	13.916948440988028	3.7987710020739063	6.823841366996664e-05	0.0123444040201647	Up	2.398019790075573	3.826770454567401	1.168596452894758	0.1317201556388393	0.2639409378328763	0.0706309151829639	Ace	Angiotensin-converting enzyme [Portunus trituberculatus]	GO:0005737,GO:0005576,GO:0016021,GO:0005886,GO:0004180,GO:0046872,GO:0008237,GO:0008241	cytoplasm|extracellular region|integral component of membrane|plasma membrane|carboxypeptidase activity|metal ion binding|metallopeptidase activity|peptidyl-dipeptidase activity	ko04614,ko04924,ko05142,ko05410	Renin-angiotensin system|Renin secretion|Chagas disease (American trypanosomiasis)|Hypertrophic cardiomyopathy (HCM)
maker-72678_pilon_pilon_pilon-augustus-0.16-mRNA-1	652.5657284897346	373.7763392680216	931.355117711448	2.488676590452761	1.3153787607868663	1.8475904997883548e-06	0.000661196408859	Up	10.828129987349286	9.907943484514536	12.09417927708108	2.407920255239502	3.435979330997049	6.2490575174107255		uncharacterized protein LOC110467064 [Mizuhopecten yessoensis]
maker-73540_pilon_pilon_pilon-augustus-0.1-mRNA-1	1189.354503166161	792.1199336756745	1586.589072656648	2.0025918827096043	1.00186843773432	0.0003043093890074	0.0377683557690816	Up	231.7367640104672	143.88070258042418	138.00241574907562	56.672082431752656	74.2282336690544	99.67898266000763		uncharacterized protein LOC113818787 [Penaeus vannamei]
maker-7668_pilon_pilon_pilon-augustus-0.8-mRNA-1	730.493938247249	1190.5240156593916	270.4638608351066	0.2273494367111091	-2.137016665272014	6.228657672399645e-06	0.0017988800456674	Down	8.384274571657869	7.691849216956045	11.546755198712766	47.36627811897339	34.423157752192736	15.436222456098818	Tuba1a	Tubulin alpha-1C chain [Bagarius yarrelli]	GO:0005737,GO:0005881,GO:0036464,GO:0045121,GO:0005874,GO:0043209,GO:0031594,GO:0055037,GO:0005525,GO:0003924,GO:0019904,GO:0046982,GO:0005200,GO:0000226,GO:0007017,GO:0000278,GO:0050807	cytoplasm|cytoplasmic microtubule|cytoplasmic ribonucleoprotein granule|membrane raft|microtubule|myelin sheath|neuromuscular junction|recycling endosome|GTP binding|GTPase activity|protein domain specific binding|protein heterodimerization activity|structural constituent of cytoskeleton|microtubule cytoskeleton organization|microtubule-based process|mitotic cell cycle|regulation of synapse organ…	ko04145,ko04210,ko04530,ko04540,ko05010,ko05016,ko05130	Phagosome|Apoptosis|Tight junction|Gap junction|Alzheimer disease|Huntington disease|Pathogenic Escherichia coli infection
maker-774_pilon_pilon_pilon-augustus-1.23-mRNA-1	9549.548242128909	5779.1583696388	13319.93811461902	2.3050884535171274	1.2048221124776288	9.830862726513731e-05	0.0157122002139678	Up	927.668605877818	1047.5568552033533	927.0054093648108	396.3048073762676	240.1131674201973	442.8313676438923		ankyrin-3-like [Penaeus vannamei]
maker-778_pilon_pilon_pilon-augustus-1.59-mRNA-1	14.668037953625882	29.336075907251757	0.0	0.0058499583878633	-7.417357922160352	4.348077644666464e-05	0.0085211969269642	Down	0.0	0.0	0.0	4.034497525731002	14.041202822126548	0.2277238127450735	resilin	pro-resilin-like [Penaeus vannamei]	GO:0031012,GO:0005576,GO:0032992,GO:0008061,GO:0030023,GO:0008010,GO:0042302,GO:0040003	extracellular matrix|extracellular region|protein-carbohydrate complex|chitin binding|extracellular matrix constituent conferring elasticity|structural constituent of chitin-based larval cuticle|structural constituent of cuticle|chitin-based cuticle development
maker-7896_pilon_pilon_pilon-augustus-0.31-mRNA-1	129.33372458946093	57.11220338573976	201.5552457931821	3.555955401661695	1.8302372301842784	9.560270918237004e-05	0.0154453575526395	Up	11.930606092990494	12.471314284242627	7.367658679796403	3.2434831454350084	2.54320189908052	1.663600677839964	SMOX	spermine oxidase-like [Penaeus vannamei]	GO:0005737,GO:0005829,GO:0043231,GO:0031965,GO:0005654,GO:0005634,GO:0052895,GO:0052894,GO:0016491,GO:0046592,GO:0052901,GO:0006596,GO:0006598,GO:0046208	cytoplasm|cytosol|intracellular membrane-bounded organelle|nuclear membrane|nucleoplasm|nucleus|N1-acetylspermine:oxygen oxidoreductase (N1-acetylspermidine-forming) activity|norspermine:oxygen oxidoreductase activity|oxidoreductase activity|polyamine oxidase activity|spermine:oxygen oxidoreductase (spermidine-forming) activity|polyamine biosynthetic process|polyamine catabolic process|spermine c…	ko00330,ko00410	Arginine and proline metabolism|beta-Alanine metabolism
maker-8562_pilon_pilon_pilon-augustus-0.26-mRNA-1	317.71232707415663	122.96457854941156	512.4600755989017	4.16047267152494	2.056747442339204	7.41650111560623e-06	0.0020348406894184	Up	56.31845747859968	50.06581546647635	48.91613960000343	6.832141795398487	5.043776461653066	22.94525190608025	Trim65	uncharacterized protein LOC113805855 isoform X1 [Penaeus vannamei]	GO:0005829,GO:0005654,GO:0005634,GO:0008270,GO:0010508	cytosol|nucleoplasm|nucleus|zinc ion binding|positive regulation of autophagy
maker-8562_pilon_pilon_pilon-augustus-0.27-mRNA-1	612.8037727016273	194.6375838015996	1030.9699616016553	5.298113875596923	2.405478852766308	5.634471253265453e-23	9.275466577125588e-19	Up	96.58485862181308	94.8048222443753	71.27359658239965	11.671621667960911	14.80708661242436	17.719014697530515		uncharacterized protein LOC113827825 [Penaeus vannamei]
maker-88336_pilon_pilon_pilon-augustus-0.3-mRNA-1	1173.889699594282	720.4760372185679	1627.303361969997	2.2569790781316	1.1743930450181468	8.960201358094878e-06	0.0023329496217309	Up	642.2886656783368	741.967125386106	764.6536733608084	173.59462035526275	253.8357704987033	446.555552802006		hypothetical protein Avbf_14552 [Armadillidium vulgare]
maker-8860_pilon_pilon_pilon-augustus-0.11-mRNA-1	118.84125768748991	66.19213716743262	171.49037820754725	2.5899419578160527	1.3729197665955215	2.7991311745006183e-05	0.0060630654466617	Up	25.94578789262096	30.39794854126104	21.22914746242329	6.999162805639747	8.900434575774208	10.82621404853628		hypothetical protein [Portunus trituberculatus]
maker-918_pilon_pilon_pilon-augustus-0.29-mRNA-1	9514.7873482627	4765.082824836316	14264.491871689086	2.9933918094649363	1.58178112767546	4.055333591649268e-06	0.0012596019167118	Up	795.5995404613233	779.8384223161348	563.2538460813907	146.67444990284375	137.51992276514895	372.8861921621648	TIGD1	tigger transposable element-derived protein 1-like [Oreochromis niloticus]	GO:0005634,GO:0003677	nucleus|DNA binding	ko05168	Herpes simplex virus 1 infection
maker-918_pilon_pilon_pilon-augustus-0.30-mRNA-1	26186.767183990138	12152.912938381414	40220.62142959887	3.3094551022710244	1.7265936986141293	5.828121986971885e-07	0.0002741215547129	Up	1030.3116029128091	1137.1998998710471	726.6288897718817	167.3838749936003	181.3191546012278	461.7160752286162	Grn	putative granulins-like isoform X3 [Penaeus vannamei]	GO:0005783,GO:0005768,GO:0005615,GO:0005764,GO:0005739,GO:0098793,GO:0005125,GO:0001835,GO:0035988,GO:0007566,GO:0060179,GO:0061351,GO:0060999,GO:0050679,GO:0010976,GO:0032355,GO:0048488	endoplasmic reticulum|endosome|extracellular space|lysosome|mitochondrion|presynapse|cytokine activity|blastocyst hatching|chondrocyte proliferation|embryo implantation|male mating behavior|neural precursor cell proliferation|positive regulation of dendritic spine development|positive regulation of epithelial cell proliferation|positive regulation of neuron projection development|response to estr…
maker-9714_pilon_pilon_pilon-augustus-0.17-mRNA-1	184.65410266054545	324.7350069972677	44.57319832382312	0.1375070655936036	-2.8624223436321765	2.621655096716665e-14	1.0789421550537436e-10	Down	1.1880265982893488	0.6802535064132343	0.9638195002500956	6.073304672321783	6.59348640502357	4.900060178364986	Pdhb	pyruvate dehydrogenase E1 component subunit beta, mitochondrial-like [Penaeus vannamei]	GO:0005759,GO:0005739,GO:0045254,GO:0004739,GO:0004738,GO:0006086,GO:0006006,GO:0006099	mitochondrial matrix|mitochondrion|pyruvate dehydrogenase complex|pyruvate dehydrogenase (acetyl-transferring) activity|pyruvate dehydrogenase activity|acetyl-CoA biosynthetic process from pyruvate|glucose metabolic process|tricarboxylic acid cycle	ko00010,ko00020,ko00620,ko04066,ko04922,ko05230	Glycolysis / Gluconeogenesis|Citrate cycle (TCA cycle)|Pyruvate metabolism|HIF-1 signaling pathway|Glucagon signaling pathway|Central carbon metabolism in cancer
maker-9838_pilon_pilon_pilon-augustus-0.43-mRNA-1	15.25268238820708	28.90266360893347	1.6027011674806868	0.0545615852141535	-4.195970629221747	0.0003641454517741	0.0431263483964418	Down	0.1983324638408369	0.6091128457972228	0.1825626872943356	2.963208313318852	11.68980522033502	1.3903138041278171		hypothetical protein C7M84_003107 [Penaeus vannamei]
